# Supplementary material for: Applying Machine Learning and SHAP Method to Identify Key Influences on Middle-School Students’ Mathematics Literacy Performance
Source: J Intell. 2024 Sep 26;12(10):93. doi: 10.3390/jintelligence12100093 (PMC11508920; doi:10.3390/jintelligence12100093)
Supplement: Supplementary file 1 [file jintelligence-12-00093-s001.zip]

Archive with 1 entries (1 files):
- jintelligence-3093089-supplementary.pdf
